# Supplementary material for: The Level of Adherence to Organic Food Consumption and Risk of Cancer: A Systematic Review and Meta-Analysis
Source: Life (Basel). 2025 Jan 23;15(2):160. doi: 10.3390/life15020160 (PMC11856173; doi:10.3390/life15020160)
Supplement: Supplementary file 1 [file life-15-00160-s001.zip]

Archive with 1 entries (1 files):
- life-3343465-supplementary.pdf
